# Supplementary material for: Genetic Structure of Cucumber Mosaic Virus From Natural Hosts in Nigeria Reveals High Diversity and Occurrence of Putative Novel Recombinant Strains
Source: Front Microbiol. 2022 Feb 10;13:753054. doi: 10.3389/fmicb.2022.753054 (PMC8866732; doi:10.3389/fmicb.2022.753054)
Supplement: Supplementary file 3 [file Table_3.XLSX]

## Sheet: Table S1
	Supplementary Table S1: List of worldwide CMV sequence isolates used across all analyses in this study
	Isolate	Year of collection	Original Host	Coutry of origin	Subgroup	GenBank Accession Number
						RNA-1	RNA-3
	KW-OL-01	2020	Citrullus lanatus	Nigeria	IB	MW655573	-
	KW-AJ-02	2020	Citrullus lanatus	Nigeria	IB	MW655574	-
	KW-UN-03	2020	Citrullus lanatus	Nigeria	IB	MW655575	-
	KW-LF-04	2020	Citrullus lanatus	Nigeria	IB	MW655576	-
	KW-EY-05	2020	Citrullus lanatus	Nigeria	IB	MW655577	-
	10P_Ow1	2016	Capsicum annuum	Nigeria	IB	MH798804	OK107526
	11P_Ow2	2016	Capsicum annuum	Nigeria	IB	MH798805	OK107527
	15T_Ow3	2016	Solanum lycopersicum	Nigeria	IB	MH798806	OK107528
	21P_Ibp	2016	Capsicum annuum	Nigeria	IB	MH798807	OK107529
	22P_Ibp	2016	Capsicum annuum	Nigeria	IB	MH798808	OK107530
	26P_Ibi	2016	Capsicum annuum	Nigeria	IB	MH798809	OK107531
	29T_Ibi	2016	Solanum lycopersicum	Nigeria	IB	MH798810	OK107532
	1A	2000	-	Indonesia	IB	AB042292	AB042294*
	CTL	2007	Brassica chinensis	China	IB	EF213023	EF213025*
	HM3	2014	Solanum lycopersicum	Egypt	IB	KT921314	LN813013
	RP20	2007	Capsicum annuum	South Korea	IB	KC527794	KC527749*
	Tfn	1989	Solanum lycopersicum	Italy	IB	Y16924	Y16926
	Vir	1988	Capsicum annuum	Italy	IB	HE962478	HE962480
	Kirinyaga3	2013	Phaseolus vulgaris	Kenya	IB	MH567352	MH567354*
	ER	2018	Eleutheranthera ruderalis	Nigeria	IB	MH178110	-
	Emma3	2018	Ocimum gratissimum	Nigeria	IB	MT380910	-
	N-Ta05	2017	Talinum fruticosum	Nigeria	IB	MF447459	-
	N-Ba16	2017	Basella alba	Nigeria	IB	MF447457	-
	N-Te18	2017	Telfaira occidentalis	Nigeria	IB	MF447458	-
	SWN-ID	2013	Solanum lycopersicum	Nigeria	IB	-	KM091952
	SWN-IW	2013	Solanum lycopersicum	Nigeria	IB	-	KM091954
	SWN-NH	2013	Solanum lycopersicum	Nigeria	IB	-	KM091956
	PV-0533	-	Capsicum annuum	Nigeria	IB	-	KU976471
	PV-0434	-	Musa sp.	Nigeria	IB	-	KU976478
	ICAR-IISR-PN25	1995	Piper nigrum	India	IB	KU947029	KU947031
	TNCR	2018	Capsicum annuum	India	IB	MT410979	MT427867
	Ri8	2001	Solanum lycopersicum	Spain	IB	AM183117	AM183119*
	Salvador	2018	Capsicum annuum	Ecuador	IB	MW291547	MW291545
	Ns	-	Nicotiana glutinosa	Hungary	IB	AJ580953	AJ511990*
	Li	2000	Lithium tsingtauense	South Korea	IB	AB506795	AB506797*
	Ug90-RNA1	2015	Xanthosoma sp.	Uganda	IB	MG021454	MG021456
	Ug91-RNA1	2015	Xanthosoma sp.	Uganda	IB	MG021457	MG021459
	Ug92-RNA1	2015	Xanthosoma sp.	Uganda	IB	MG021460	MG021462
	ZMBJ	2012	Zea mays	China	IB	KT350980	KC693009*
	SWN-IF	2013	Solanum lycopersicum	Nigeria	IA	-	KM091953
	SWN-IY	2013	Solanum lycopersicum	Nigeria	IA	-	KM091955
	SWN-OLV	2013	Solanum lycopersicum	Nigeria	IA	-	KM091957
	SWN-ORI	2013	Solanum lycopersicum	Nigeria	IA	-	KM091958
	PV-0445	-	Passiflora edulis	Nigeria	IA	-	KU976477
	Nigeria	-	Vigna unguiculata	Nigeria	IA	-	FJ896160
	AKD822J	2013	Raphanus sativus	Japan	IA	LC066399	LC066401
	Fny	1980	Vigna sp.	USA	IA	D00356	D10538
	Ix	1972	Ixora sp.	Philippines	IA	U20220	U20219
	Leg	1996	Vigna unguiculata	Japan	IA	D16403	D16405
	Mf	2000	Melandryum firmum	South Korea	IA	AJ276479	AJ276481
	NT9	1987	Solanum lycopersicum	Taiwan	IA	D28778	D28780**
	Y	1954	Nicotiana tabacum	Japan	IA	D12537	-
	Z1	2004	Capsicum pepo	South Korea	IA	GU327366	GU327368
	Bx	2005	Pinellia ternate	China	IA	DQ399548	DQ399550
	PHz	2007	Pinellia ternata	China	IA	EU723568	EU723569
	Bn57	2005	Phaseolus vulgaris	USA	IA	HF572914	HF572916
	San_Vicente1	2017	Solanum quitoense	Colombia	IA	MG696854	MG696856
	PV0187	2013	-	Germany	IA	KP165580	KP165582
	Fuka4-4	-	Cucumis sativus	Japan	IA	AB188231	AB188233
	TA-pe	2017	Arachis hypogea	China	IA	MK415656	MK415658
	Liaoning	2017	Arachis hypogea	China	IA	MH394188	MH394190
	Anhui	2014	Zea mays	China	IA	KX660756	KX660758
	CM95	-	Nicotiana tabacum	Japan	IA	AB188234	AB188236
	Rb	2004	Rudbeckia hirta var. pulcherrima	South Korea	IA	GU327363	GU327365
	Rom	2000	Rosmarinus officinalis	France	III***	KU558987	KU558989
	209	2006	Glycine soja	South Korea	III***	KJ400002	KJ400004*
	LY	1999	Lupinus angustifolius	Australia	II	AF198101	AF198103
	LS	1979	Lactuca saligna	USA	II	AF416899	AF127976
	Q	1964	Capsicum annuum	Australia	II	X02733	-
	Trk7	1998	Trifolium repens	Hungary	II	AJ007933	-
	S	1996	Capsicum pepo	South Africa	II	Y10884	Y10886**
	Tsh	2006	Solanum lycopersicum	China	II	EF202595	EF202597
	CMV-SG	2011	Cucumis sativus	India	II	HE650150	HE583224
	WSJ	2018	Tagetes erecta	China	II	MW556587	MW556589
	Palampur	2013	Nicotiana glutinosa	India	II	HG917909	HG917910
	Ack2	2018	Stachys affinis	South Korea	II	LC487907	LC487909
	YY-Cnidium	2018	Cnidium officinale	South Korea	II	LC424756	LC480452
	Salzlandkreis-2_18	2018	Pisum sativum	Germany	II	MN399744	MN399746
	Ca-P2	2017	Capsicum annuum	South Korea	II	LC510822	LC510824
	Ir-WS	2019	Wisteria sinensis	Iran	II	MT366928	MT366930
	Ir-VM	2019	Vinca minor	Iran	II	MT336158	MT336160
	PV-0184	-	Capsicum sp.	Australia	II	KX525730	KX525738
	SL	2014	Solanum lycopersicum	China	II	KX013370	KX013372
		* Segment is categorised into subgroup IA
		** Segment is categorised into subgroup IB
		*** Subgroup III yet to be officially recognized
