# Supplementary material for: Genetic Structure of Cucumber Mosaic Virus From Natural Hosts in Nigeria Reveals High Diversity and Occurrence of Putative Novel Recombinant Strains
Source: Front Microbiol. 2022 Feb 10;13:753054. doi: 10.3389/fmicb.2022.753054 (PMC8866732; doi:10.3389/fmicb.2022.753054)
Supplement: Supplementary file 4 [file Table_4.XLSX]

## Sheet: Table S2
	Supplementary Table S2: Percentage nucleotide and amino acid (in bracket) similarities of partial RNA-1 genome of CMV isolates from Nigeria with CMV strain worldwide
	Strain	Isolate	Accession Number	MW655573	MW655574	MW655575	MW655576	MW655577	MH798804	MH798805	MH798806	MH798807	MH798808	MH798809	MH798810
	IA	AKD822J	LC066399	88.01 (90.97)	86.59 (92.36)	88.62 (90.28)	89.41 (93.75)	89.61 (94.44)	88.01 (92.36)	87.80 (90.28)	87.80 (90.28)	88.41 (90.97)	88.01 (90.97)	90.02 (94.44)	87.60 (89.58)
		Fny	D00356	88.72 (93.06)	86.96 (94.44)	89.29 (93.75)	88.37 (97.22)	88.18 (97.22)	88.19 (94.44)	88.24 (91.67)	87.99 (91.67)	88.32 (92.36)	88.76 (93.06)	88.72 (97.92)	86.48 (92.36)
		Ix	U20220	88.79 (91.67)	88.59 (93.06)	89.82 (92.36)	87.35 (95.14)	87.55 (95.14)	88.79 (93.06)	88.19 (90.97)	88.19 (90.97)	88.79 (90.97)	88.79 (91.67)	87.76 (95.83)	83.71 (89.58)
		Leg	D16403	87.96 (91.67)	87.77 (93.06)	88.93 (92.36)	87.79 (95.83)	87.59 (95.83)	87.62 (93.06)	88.06 (90.97)	88.21 (90.97)	87.75 (90.97)	87.79 (91.67)	87.74 (96.53)	85.71 (90.97)
		Mf	AJ276479	88.54 (92.36)	88.15 (93.75)	88.93 (92.36)	90.27 (95.83)	90.08 (95.83)	87.43 (93.06)	87.28 (90.97)	87.43 (90.97)	88.14 (91.67)	88.58 (92.36)	89.49 (96.53)	85.94 (90.97)
		NT9	D28778	87.77 (93.06)	87.77 (94.44)	88.35 (93.75)	86.19 (97.22)	85.99 (97.22)	86.84 (94.44)	86.30 (91.67)	86.44 (91.67)	87.15 (92.36)	87.79 (93.06)	85.80 (97.92)	83.73 (90.97)
		Y	D12537	88.45 (92.31)	87.09 (93.01)	88.65 (93.01)	88.87 (95.80)	88.67 (95.80)	87.18 (93.01)	87.77 (90.91)	87.92 (90.91)	87.85 (91.61)	87.89 (92.31)	89.41 (96.50)	86.60 (90.91)
		Z1	GU327366	88.54 (91.67)	87.38 (93.06)	89.13 (90.97)	88.95 (94.44)	88.76 (94.44)	87.82 (93.06)	88.26 (90.97)	88.41 (90.97)	88.34 (90.97)	88.38 (91.67)	89.49 (95.14)	86.71 (89.58)
		Bx	DQ399548	85.97 (88.89)	85.97 (89.58)	85.77 (88.19)	84.75 (90.97)	85.35 (91.67)	86.08 (89.58)	85.38 (87.50)	86.03 (87.50)	86.63 (88.89)	85.86 (88.89)	85.49 (91.67)	82.63 (85.42)
		PHz	EU723568	86.36 (92.36)	85.37 (92.36)	86.17 (91.67)	86.53 (93.06)	86.73 (94.44)	86.48 (93.06)	85.97 (90.97)	86.63 (90.97)	87.02 (93.06)	87.05 (92.36)	87.28 (93.75)	84.63 (88.89)
		Bn57	HF572914	89.83 (92.36)	87.98 (93.75)	90.02 (93.06)	89.58 (97.92)	89.39 (97.92)	88.21 (93.75)	89.63 (90.97)	89.39 (90.97)	89.13 (91.67)	88.78 (92.36)	90.27 (98.61)	88.09 (93.06)
		San_Vicente1	MG696854	89.14 (91.67)	87.66 (93.06)	89.69 (92.36)	89.39 (95.83)	89.20 (95.83)	87.82 (93.06)	88.26 (90.28)	88.21 (90.28)	88.34 (90.97)	88.39 (91.67)	89.88 (96.53)	87.30 (90.97)
		PV0187	KP165580	88.95 (93.06)	87.29 (94.44)	89.50 (93.75)	89.20 (97.22)	89.01 (97.22)	87.62 (94.44)	88.06 (91.67)	88.02 (91.67)	88.14 (92.36)	88.58 (93.06)	89.29 (97.92)	86.71 (92.36)
		Fuka4-4	AB188231	89.87 (93.06)	88.39 (94.44)	90.06 (93.75)	88.83 (97.92)	88.64 (97.92)	88.02 (94.44)	88.85 (91.67)	88.99 (91.67)	88.93 (92.36)	88.58 (93.06)	89.29 (97.92)	87.50 (92.36)
		TA-pe	MK415656	90.24 (93.06)	88.77 (94.44)	90.05 (92.36)	88.59 (94.44)	88.02 (94.44)	88.80 (94.44)	88.45 (91.67)	88.80 (91.67)	88.93 (92.36)	89.37 (93.06)	87.74 (95.14)	86.11 (89.58)
		Liaoning	MH394188	90.79 (93.75)	89.13 (95.14)	90.61 (93.06)	89.16 (95.14)	88.59 (95.14)	89.39 (95.14)	89.04 (92.36)	89.39 (92.36)	89.53 (93.06)	89.96 (93.75)	88.33 (95.83)	86.71 (90.28)
		Anhui	KX660756	90.24 (93.75)	89.87 (95.14)	90.42 (93.06)	89.73 (95.14)	89.92 (96.53)	88.80 (95.14)	89.24 (92.36)	89.39 (92.36)	89.53 (94.44)	89.76 (93.75)	88.72 (95.83)	87.30 (91.67)
		CM95	AB188234	88.77 (92.36)	88.21 (93.75)	89.32 (91.67)	88.26 (96.53)	88.07 (96.53)	87.62 (93.75)	88.06 (91.67)	88.21 (91.67)	88.14 (91.67)	88.19 (92.36)	87.94 (97.22)	86.11 (91.67)
		Rb	GU327363	87.96 (91.67)	86.21 (93.06)	88.54 (90.97)	88.56 (94.44)	87.98 (94.44)	87.43 (93.06)	87.47 (90.97)	88.01 (90.97)	87.75 (90.97)	87.59 (91.67)	88.13 (95.14)	86.90 (89.58)
	IB	1A	AB042292	91.84 (96.53)	91.84 (97.92)	91.84 (95.14)	86.19 (94.44)	86.19 (94.44)	90.77 (96.53)	91.19 (95.14)	91.35 (95.14)	91.30 (96.53)	91.53 (96.53)	85.60 (95.14)	83.33 (88.89)
		CTL	EF213023	89.90 (93.75)	90.29 (95.14)	90.29 (92.36)	86.77 (93.75)	86.96 (95.14)	88.41 (93.75)	90.02 (92.36)	90.18 (92.36)	90.51 (94.44)	89.57 (93.75)	86.19 (94.44)	84.36 (90.97)
		HM3	KT921314	95.20 (97.22)	94.09 (98.61)	95.39 (96.53)	87.24 (93.75)	86.67 (93.75)	94.69 (97.22)	94.32 (95.83)	94.30 (95.83)	94.66 (96.53)	95.27 (97.22)	87.16 (94.44)	84.72 (88.89)
		RP20	KC527794	90.24 (93.06)	89.43 (94.44)	91.26 (93.75)	89.82 (96.53)	89.61 (96.53)	89.84 (94.44)	90.65 (91.67)	90.65 (91.67)	90.24 (92.36)	90.24 (93.06)	90.02 (97.22)	86.18 (90.97)
		Tfn	Y16924	87.77 (93.06)	87.77 (94.44)	88.35 (93.75)	86.19 (97.22)	85.99 (97.22)	86.84 (94.44)	86.30 (91.67)	86.44 (91.67)	87.15 (92.36)	87.79 (93.06)	85.80 (97.92)	83.73 (90.97)
		Vir	HE962478	92.63 (97.92)	94.66 (99.30)	92.82 (95.83)	86.12 (92.36)	86.31 (92.36)	90.96 (97.92)	91.39 (96.53)	91.94 (96.53)	92.09 (97.22)	91.93 (97.92)	85.99 (93.06)	83.13 (87.50)
		ER	MH178110	92.46 (97.10)	96.52 (98.55)	93.04 (96.38)	86.42 (92.75)	86.61 (92.75)	91.04 (97.10)	91.48 (95.66)	91.85 (95.65)	92.21 (96.38)	92.04 (97.10)	85.89 (93.48)	83.33 (87.68)
		Emma3	MT380910	90.37 (93.75)	95.87 (95.14)	90.96 (93.06)	84.25 (89.58)	84.25 (89.58)	89.57 (93.75)	90.57 (95.14)	90.75 (95.14)	90.49 (93.06)	90.14 (93.75)	84.84 (90.28)	81.15 (84.72)
		Kirinyaga3	MH567352	88.19 (91.67)	87.08 (93.06)	88.74 (92.36)	96.60 (98.61)	96.22 (98.61)	86.81 (93.06)	86.86 (90.28)	86.81 (90.28)	87.13 (90.97)	86.98 (91.67)	95.15 (99.31)	90.67 (92.36)
		N-Ta05	MF447459	86.86 (92.36)	85.69 (93.75)	87.06 (93.06)	98.63 (99.30)	98.63 (99.30)	86.42 (93.75)	85.69 (90.97)	86.61 (90.97)	86.73 (91.67)	86.98 (92.36)	98.24 (100.0)	93.45 (93.01)
		209	KJ400002	88.62 (92.36)	87.39 (92.36)	88.41 (91.67)	92.89 (95.14)	92.48 (95.14)	87.60 (92.36)	88.01 (91.67)	88.01 (91.67)	87.80 (91.67)	87.80 (92.36)	92.07 (95.83)	87.63 (88.89)
		ICAR-IISR-PN25	KU947029	97.79 (98.61)	92.45 (97.22)	97.60 (96.53)	87.64 (92.36)	87.45 (92.36)	96.46 (97.22)	96.28 (97.22)	96.86 (97.22)	97.63 (97.92)	97.44 (98.61)	87.16 (93.06)	84.32 (87.50)
		TNCR1-1	MT410979	97.24 (97.92)	91.89 (96.53)	97.05 (95.83)	87.07 (91.67)	86.88 (91.67)	95.87 (96.53)	95.69 (96.53)	96.27 (96.53)	97.04 (97.22)	96.85 (97.92)	86.58 (92.36)	83.73 (86.81)
		Ug92-RNA1	MG021460	93.37 (97.92)	97.79 (99.30)	93.92 (97.22)	86.69 (93.75)	86.88 (93.75)	91.75 (97.92)	92.17 (96.53)	92.73 (96.53)	92.88 (97.22)	92.32 (97.92)	86.38 (94.44)	83.73 (88.89)
		Ri8	AM183117	89.69 (93.06)	88.03 (94.44)	90.24 (93.75)	89.58 (97.22)	89.39 (97.22)	88.41 (94.44)	88.84 (91.67)	88.99 (91.67)	88.93 (92.36)	88.98 (93.06)	89.69 (97.92)	87.10 (92.36)
		Ug90-RNA1	MG021454	91.69 (97.22)	95.57 (98.61)	92.25 (96.53)	86.15 (94.44)	86.15 (94.44)	90.16 (97.22)	90.39 (95.83)	90.75 (95.83)	91.09 (96.53)	90.53 (97.22)	84.85 (95.14)	82.34 (88.89)
		Ug91-RNA1	MG021457	92.80 (97.92)	96.68 (99.30)	93.36 (97.22)	86.53 (93.75)	86.53 (93.75)	91.34 (97.92)	91.57 (96.53)	91.93 (96.53)	92.29 (97.22)	91.72 (97.92)	85.44 (94.44)	83.14 (88.89)
		ZMBJ	KT350980	90.24 (93.75)	88.95 (95.14)	90.42 (93.06)	88.07 (93.75)	87.50 (93.75)	88.80 (95.14)	88.85 (92.36)	88.99 (92.36)	89.13 (93.06)	89.37 (93.75)	87.55 (94.44)	85.52 (89.58)
		Salvador	MW291547	95.39 (97.92)	94.47 (99.30)	95.58 (97.22)	86.50 (93.75)	87.07 (93.75)	94.69 (97.92)	94.13 (96.53)	94.69 (96.53)	95.06 (97.22)	94.88 (97.92)	86.38 (94.44)	84.32 (88.89)
	II	LS	AF416899	74.76 (84.72)	76.31 (85.42)	74.56 (84.03)	74.90 (84.03)	75.09 (85.42)	76.28 (85.42)	73.97 (83.33)	74.07 (83.33)	74.70 (85.42)	75.19 (84.72)	75.24 (84.72)	73.71 (80.56)
		Ly	AF198101	74.56 (84.03)	76.12 (84.72)	74.37 (83.33)	74.37 (83.33)	74.57 (84.72)	76.08 (84.72)	73.78 (82.64)	73.87 (82.64)	74.51 (84.72)	75.00 (84.03)	74.71 (84.03)	73.17 (79.86)
		Q	X02733	75.39 (82.52)	76.95 (83.22)	75.19 (81.82)	75.00 (82.52)	75.19 (83.92)	76.94 (83.22)	74.61 (81.12)	74.70 (81.12)	75.35 (8322)	75.84 (82.52)	75.34 (83.22)	73.81 (79.02)
		Trk7	AJ007933	75.53 (84.72)	77.09 (85.42)	75.34 (84.03)	75.34 (84.03)	75.53 (85.42)	77.07 (85.42)	74.75 (83.33)	74.85 (83.33)	75.49 (85.42)	75.98 (84.72)	75.68 (84.72)	74.16 (80.56)
		S	Y10884	76.34 (84.72)	77.82 (85.42)	76.15 (84.03)	75.42 (84.03)	75.61 (85.42)	76.68 (85.42)	74.95 (83.33)	74.46 (83.33)	75.49 (85.42)	76.18 (84.72)	75.48 (84.72)	73.77 (80.56)
		Tsh	EF202595	76.24 (84.72)	77.72 (85.42)	76.06 (84.03)	75.24 (84.03)	75.42 (85.42)	76.68 (85.42)	74.95 (83.33)	74.46 (83.33)	75.49 (85.42)	76.18 (84.72)	75.09 (84.72)	73.77 (80.56)
		CMG-SG	HE650150	76.06 (84.03)	77.53 (84.72)	75.88 (83.33)	75.05 (83.33)	75.24 (84.72)	76.29 (84.72)	74.56 (82.64)	74.07 (82.64)	75.09 (84.72)	75.79 (84.03)	74.90 (84.03)	73.37 (79.86)
		WSJ	MW556587	76.24 (84.03)	77.35 (84.72)	76.06 (83.33)	75.24 (84.72)	75.42 (86.11)	76.48 (84.72)	74.56 (82.64)	74.26 (82.64)	75.29 (84.72)	75.98 (84.03)	74.90 (85.42)	73.57 (81.25)
		Palampur	HG917909	76.24 (84.03)	77.72 (84.72)	76.06 (83.33)	75.24 (83.33)	75.42 (84.72)	76.48 (84.72)	74.75 (82.64)	74.26 (82.64)	75.29 (84.72)	75.98 (84.03)	75.09 (84.03)	73.57 (79.86)
		Ack2	LC487907	76.24 (84.03)	77.72 (84.72)	76.06 (83.33)	75.24 (83.33)	75.42 (84.72)	76.68 (84.72)	74.56 (82.64)	74.46 (82.64)	75.09 (84.72)	75.59 (84.03)	74.37 (84.03)	73.37 (79.86)
		YY-Cnidium	LC424756	75.88 (84.03)	77.35 (84.72)	75.69 (83.33)	75.24 (84.03)	75.42 (85.42)	76.09 (84.72)	74.36 (82.64)	73.87 (82.64)	74.90 (84.72)	75.59 (84.03)	75.09 (84.72)	73.38 (80.56)
		Salzlandkreis-2_18	MN399744	76.06 (84.72)	77.90 (85.42)	75.88 (84.03)	75.24 (83.33)	75.42 (84.72)	76.29 (85.42)	74.56 (83.33)	74.07 (83.33)	75.09 (85.42)	75.79 (84.72)	75.09 (84.03)	73.57 (79.86)
		Ca-P2	LC510822	76.43 (84.72)	77.90 (85.42)	76.24 (84.03)	75.42 (84.03)	75.61 (85.42)	76.68 (85.42)	74.95 (83.33)	74.46 (83.33)	75.49 (85.42)	76.18 (84.72)	75.29 (84.72)	73.77 (80.56)
		Ir-WS	MT366928	76.43 (84.72)	77.90 (85.42)	76.24 (84.03)	75.42 (84.03)	75.61 (85.42)	76.68 (85.42)	74.95 (83.33)	74.46 (83.33)	75.49 (85.42)	76.18 (84.72)	75.29 (84.72)	73.57 (80.56)
		Ir-VM	MT336158	76.43 (84.72)	77.90 (85.42)	76.24 (84.03)	75.42 (84.03)	75.61 (85.42)	76.68 (85.42)	74.95 (83.33)	74.46 (83.33)	75.49 (85.42)	76.18 (84.72)	75.29 (84.72)	73.57 (80.56)
		PV-0184	KX525730	76.43 (84.72)	77.90 (85.42)	76.24 (84.03)	75.42 (84.03)	75.61 (85.42)	76.68 (85.42)	74.95 (83.33)	74.46 (83.33)	75.49 (85.42)	76.18 (84.72)	75.29 (84.72)	73.77 (80.56)
		SL	KX013370	75.88 (84.03)	77.53 (84.72)	75.69 (83.33)	75.24 (84.72)	75.42 (86.11)	76.09 (84.72)	74.17 (82.64)	73.87 (82.64)	74.90 (84.72)	75.59 (84.03)	74.90 (85.42)	73.57 (81.25)
	UNC**	Rom	KU558987	76.02 (85.42)	74.79 (85.42)	76.22 (84.72)	76.48 (86.11)	76.89 (87.50)	75.20 (85.43)	75.20 (84.72)	75.20 (84.72)	76.02 (86.11)	75.41 (85.42)	76.69 (86.81)	73.53 (83.33)
		N-Ba16	MF447457	77.14 (72.22)	76.94 (72.92)	77.93 (72.22)	83.27 (76.39)	83.27 (76.39)	76.94 (72.22)	77.14 (70.83)	77.14 (70.83)	76.94 (71.53)	77.73 (72.22)	84.26 (77.08)	83.30 (77.08)
		N-Te18	MF447458	79.13 (71.53)	77.53 (72.22)	78.93 (70.83)	81.51 (73.61)	81.71 (74.30)	78.13 (70.83)	78.33 (71.53)	78.33 (71.53)	78.53 (71.53)	78.93 (71.53)	82.31 (74.30)	81.58 (74.31)
	** Uncategorised strain group
