# Supplementary material for: Genetic Structure of Cucumber Mosaic Virus From Natural Hosts in Nigeria Reveals High Diversity and Occurrence of Putative Novel Recombinant Strains
Source: Front Microbiol. 2022 Feb 10;13:753054. doi: 10.3389/fmicb.2022.753054 (PMC8866732; doi:10.3389/fmicb.2022.753054)
Supplement: Supplementary file 5 [file Table_5.XLSX]

## Sheet: Table S3
	Supplementary Table S3: Percentage nucleotide and amino acid (in bracket) similarities of the coat protein gene from CMV isolates in Nigeria with CMV strain worldwide
	Strain	Isolate	Accession Number	OK107526	OK107527	OK107528	OK107529	OK107530	OK107531	OK107532
	IA	SWN-IF	KM091953	91.94 (97.37)	91.89 (97.37)	91.57 (98.25)	92.20 (96.49)	90.81 (96.49)	92.16 (98.25)	91.32 (96.49)
		SWN-IY	KM091955	91.94 (97.37)	91.89 (97.37)	91.57 (98.25)	91.92 (96.49)	90.53 (96.49)	92.16 (98.25)	91.32 (96.49)
		SWN-OLV	KM091957	91.94 (97.37)	91.89 (97.37)	91.57 (98.25)	92.20 (96.49)	90.81 (96.49)	92.16 (98.25)	91.32 (96.49)
		SWN-ORI	KM091958	91.94 (97.37)	91.89 (97.37)	91.57 (98.25)	92.20 (96.49)	90.81 (96.49)	92.16 (98.25)	91.32 (96.49)
		PV-0445	KU976477	92.37 (95.39)	92.68 (94.93)	91.63 (95.41)	92.38 (94.93)	91.91 (96.31)	92.07 (95.39)	91.63 (94.95)
		AKD822J	LC066401	91.18 (95.85)	91.62 (95.39)	91.00 (95.87)	91.78 (95.39)	91.32 (95.39)	92.05 (95.85)	91.32 (95.41)
		Fny	D10538	92.08 (95.85)	92.51 (95.39)	91.74 (95.87)	92.22 (95.39)	91.77 (95.39)	92.05 (95.85)	91.60 (95.39)
		Ix	U20219	92.97 (95.39)	92.51 (94.93)	93.10 (95.41)	92.53 (94.93)	92.81 (96.31)	92.20 (95.39)	92.81 (94.95)
		Leg	D16405	91.78 (96.31)	92.22 (95.85)	91.44 (95.39)	91.93 (95.85)	91.77 (95.85)	91.75 (95.39)	91.60 (95.85)
		Ns	AJ511990	92.34 (95.85)	92.05 (95.39)	91.45 (95.87)	92.05 (95.39)	91.89 (95.39)	92.05 (95.85)	91.02 (95.41)
		RP20	KC527749	92.56 (95.85)	91.97 (95.39)	92.28 (95.87)	92.12 (95.39)	93.02 (95.39)	92.12 (95.85)	92.43 (95.41)
		Mf	AJ276481	91.93 (95.85)	92.07 (95.39)	91.89 (95.87)	92.08 (95.39)	91.92 (95.39)	92.20 (95.85)	91.45 (95.39)
		Z1	GU327368	92.95 (96.77)	92.81 (96.31)	92.35 (95.87)	92.96 (96.31)	92.50 (96.31)	92.05 (95.85)	91.67 (96.33)
		Bx	DQ399550	90.85 (95.39)	91.02 (95.39)	90.85 (95.87)	89.83 (94.93)	89.97 (96.31)	90.25 (96.31)	89.82 (94.95)
		PHz	EU723569	90.40 (96.31)	89.67 (96.31)	89.80 (96.79)	89.39 (95.85)	89.37 (95.85)	89.65 (97.23)	89.37 (95.87)
		Bn57	HF572916	91.63 (96.31)	91.02 (95.85)	90.55 (95.41)	91.03 (95.85)	91.32 (95.85)	91.30 (95.39)	90.57 (95.87)
		San_Vicente1	MG696856	91.18 (95.39)	91.62 (94.47)	91.15 (94.95)	91.63 (94.47)	90.87 (94.47)	91.15 (94.93)	91.02 (94.49)
		PV0187	KP165582	92.08 (95.85)	92.51 (95.39)	91.75 (95.87)	92.22 (95.39)	91.77 (95.39)	92.05 (95.85)	91.62 (95.41)
		Fuka4-4	AB188233	91.93 (95.85)	92.37 (95.39)	91.15 (94.95)	91.93 (95.39)	91.62 (95.39)	91.60 (94.93)	91.47 (95.41)
		TA-pe	MK415658	91.93 (96.77)	92.07 (96.31)	91.60 (96.79)	91.18 (96.31)	91.62 (96.31)	91.90 (96.77)	91.77 (96.33)
		Liaoning	MH394190	92.08 (96.77)	92.22 (96.31)	91.75 (96.79)	91.33 (96.31)	91.77 (96.31)	92.05 (96.77)	91.92 (96.33)
		Anhui	KX660758	91.93 (95.85)	92.37 (95.85)	91.60 (96.33)	91.18 (95.39)	91.77 (95.39)	91.45 (96.31)	91.32 (95.41)
		CM95	AB188236	92.62 (96.31)	92.93 (95.85)	91.44 (95.41)	92.48 (95.85)	92.17 (95.85)	92.03 (95.39)	91.89 (95.87)
		Rb	GU327365	92.03 (95.85)	92.04 (95.39)	91.60 (95.87)	92.34 (95.39)	91.88 (95.39)	92.34 (95.85)	91.30 (95.41)
		1A	AB042294	93.42 (96.31)	91.77 (95.85)	92.20 (96.33)	91.78 (95.85)	92.07 (95.85)	92.20 (96.31)	91.92 (95.87)
		CTL	EF213025	92.68 (97.23)	92.81 (96.77)	91.45 (96.33)	92.53 (96.77)	92.22 (96.77)	91.15 (96.31)	92.36 (96.79)
		Kirinyaga3	MH567354	92.38 (96.31)	92.66 (95.85)	91.90 (96.33)	91.18 (95.85)	91.92 (95.85)	91.90 (96.31)	91.62 (95.87)
		Nigeria	FJ896160	90.53 (95.39)	91.46 (94.01)	90.71 (94.49)	90.39 (93.55)	90.53 (93.54)	91.16 (94.93)	90.71 (93.58)
		Ri8	AM183119	91.93 (95.85)	92.37 (95.39)	91.60 (95.87)	92.08 (95.39)	91.62 (95.39)	91.90 (95.85)	91.47 (95.41)
		Li	AB506797	91.93 (96.31)	91.77 (95.85)	91.00 (95.41)	91.48 (95.85)	91.02 (95.85)	91.30 (9539)	90.87 (95.87)
		ZMBJ	KC693009	92.22 (96.77)	91.62 (96.31)	91.90 (96.79)	91.18 (96.31)	91.32 (96.31)	91.60 (9677)	91.32 (96.33)
	IB	SWN-ID	KM091952	95.56 (99.12)	94.13 (99.12)	94.66 (100.0)	94.15 (98.25)	95.54 (98.25)	95.52 (100.0)	94.12 (98.25)
		SWN-IW	KM091954	95.28 (99.12)	94.97 (99.12)	95.22 (100.0)	94.15 (98.25)	94.99 (98.25)	96.36 (100.0)	95.52 (98.25)
		SWN-NH	KM091956	95.56 (99.12)	95.25 (99.12)	95.50 (100.0)	94.99 (98.25)	95.82 (98.25)	96.92 (100.0)	96.64 (98.25)
		PV-0533	KU976471	94.66 (97.23)	94.36 (96.77)	94.06 (97.23)	94.21 (96.77)	93.89 (96.77)	93.60 (97.23)	93.30 (96.79)
		PV-0434	KU976478	93.59 (96.77)	93.44 (96.31)	93.30 (95.87)	93.29 (96.31)	93.43 (96.31)	92.99 (95.85)	93.45 (96.33)
		HM3	LN813013	94.50 (96.77)	94.05 (96.31)	94.37 (96.79)	94.21 (96.31)	94.66 (96.31)	95.43 (96.77)	95.43 (96.33)
		NT9	D28780	94.30 (96.31)	93.86 (95.85)	93.55 (96.33)	94.16 (95.85)	93.55 (95.85)	93.25 (96.31)	92.96 (95.87)
		Tfn	Y16926	94.32 (96.77)	94.01 (96.31)	93.40 (96.79)	94.02 (96.31)	93.41 (96.31)	93.25 (96.77)	92.96 (96.33)
		Vir	HE962480	93.54 (96.31)	93.10 (95.85)	93.25 (96.33)	92.65 (95.85)	93.24 (95.85)	94.15 (96.31)	94.01 (95.87)
		ICAR-IISR-PN25	KU947031	94.89 (96.31)	94.75 (96.31)	94.90 (96.79)	94.60 (95.85)	95.04 (95.85)	94.75 (97.23)	94.76 (95.87)
		TNCR3-1	MT427867	95.37 (97.69)	94.46 (97.23)	95.20 (97.71)	94.02 (97.23)	95.21 (97.23)	94.90 (97.69)	95.21 (97.25)
		Ug90-RNA1	MG021456	94.47 (97.69)	94.91 (97.23)	95.20 (97.71)	94.62 (97.23)	95.06 (97.23)	96.10 (97.69)	96.26 (97.25)
		Ug91-RNA1	MG021459	94.47 (97.69)	94.76 (97.23)	95.35 (97.71)	94.77 (97.23)	95.06 (97.23)	95.95 (97.69)	96.26 (97.25)
		Ug92-RNA1	MG021462	94.47 (97.69)	94.76 (97.23)	95.35 (97.71)	94.77 (97.23)	95.06 (97.23)	95.95 (97.69)	96.26 (97.25)
		Salvador	MW291545	95.34 (97.69)	94.74 (97.23)	95.20 (97.71)	95.04 (97.23)	95.04 (97.23)	95.64 (97.69)	95.80 (97.25)
		S	Y10886	94.82 (96.77)	94.52 (96.31)	93.92 (96.79)	94.67 (96.31)	94.05 (96.31)	93.76 (96.77)	93.47 (96.33)
	II	LS	AF127976	76.43 (82.41)	76.66 (82.41)	76.50 (82.03)	76.28 (81.94)	75.94 (81.94)	75.87 (81.94)	76.35 (82.03)
		Ly	AF198103	76.28 (82.87)	76.51 (82.87)	7620 (82.49)	76.28 (82.41)	76.24 (82.41)	76.01 (82.41)	76.51 (82.49)
		Tsh	EF202597	76.58 (83.33)	76.81 (83.33)	76.62 (82.87)	76.73 (82.87)	76.39 (82.87)	76.01 (82.87)	76.77 (82.87)
		CMV-SG	HE583224	76.84 (83.33)	76.66 (83.33)	77.07 (82.95)	76.84 (82.87)	76.81 (82.87)	76.17 (82.87)	76.66 (82.95)
		WSJ	MW556589	76.69 (82.87)	76.66 (82.87)	76.77 (82.49)	76.54 (82.41)	76.20 (82.41)	76.02 (82.41)	76.51 (82.49)
		Palampur	HG917910	76.69 (82.41)	76.51 (82.41)	76.92 (82.03)	76.69 (81.94)	76.66 (81.94)	76.02 (81.94)	76.51 (82.03)
		Ack2	LC487909	76.73 (82.87)	76.96 (82.87)	76.81 (82.49)	76.58 (82.41)	76.24 (82.41)	76.17 (82.41)	76.66 (82.49)
		YY-Cnidium	LC480452	76.73 (82.41)	76.96 (82.41)	76.51 (82.03)	76.13 (81.94)	76.09 (81.94)	76.02 (81.94)	76.51 (82.03)
		Salzlandkreis-2_18	MN399746	76.73 (83.33)	76.96 (83.33)	76.77 (82.87)	76.58 (82.87)	76.24 (82.87)	76.17 (82.87)	76.62 (82.87)
		Ca-P2	LC510824	76.28 (82.41)	76.51 (82.41)	76.35 (82.03)	76.13 (81.94)	75.79 (81.94)	75.72 (81.94)	76.20 (82.03)
		Ir-WS	MT366930	76.89 (83.79)	76.81 (83.79)	76.96 (83.41)	76.73 (83.33)	76.39 (83.33)	76.05 (83.33)	76.54 (83.41)
		Ir-VM	MT336160	76.73 (83.79)	76.66 (83.79)	76.81 (83.41)	76.88 (83.33)	76.54 (83.33)	75.90 (83.33)	76.69 (83.41)
		PV-0184	KX525738	76.89 (83.79)	77.11 (83.79)	76.96 (83.41)	76.73 (83.33)	76.39 (83.33)	76.32 (83.33)	76.81 (83.41)
		SL	KX013372	76.73 (82.87)	76.96 (82.87)	76.81 (82.49)	76.58 (82.41)	76.24 (82.41)	76.17 (82.41)	76.66 (82.49)
